# Supplementary material for: The Evolving Scenario of ES-SCLC Management: From Biology to New Cancer Therapeutics
Source: Genes (Basel). 2024 May 27;15(6):701. doi: 10.3390/genes15060701 (PMC11203015; doi:10.3390/genes15060701)
Supplement: Supplementary file 1 [file genes-15-00701-s001.zip]

Archive with 1 entries (1 files):
- genes-2993983-supplementary.pdf
